# Supplementary material for: A framework towards digital twins for type 2 diabetes
Source: Front Digit Health. 2024 Jan 26;6:1336050. doi: 10.3389/fdgth.2024.1336050 (PMC10853398; doi:10.3389/fdgth.2024.1336050)
Supplement: Supplementary Table 2 — Tables showing all prediction results for the multiomic models, with R2 metrics for the regressions and F1 metrics for the classifications. [file Table2.xlsx]

## Sheet: classification_results_summary
feature_set	method	target	F1 mean	F1 std
all	KNeighborsClassifier	d_class_1y_gfr	0.273332	0.0928713
all	KNeighborsClassifier	d_class_1y_glucose	0.163727	0.118892
all	KNeighborsClassifier	d_class_1y_hba1c	0.13511	0.106865
all	KNeighborsClassifier	d_class_1y_homa-ir	0.363156	0.0949032
all	KNeighborsClassifier	d_class_1y_insulin	0.416165	0.102824
all	KNeighborsClassifier	d_class_gfr	0.133854	0.0707867
all	KNeighborsClassifier	d_class_glucose	0.148605	0.0990016
all	KNeighborsClassifier	d_class_hba1c	0.146264	0.100854
all	KNeighborsClassifier	d_class_homa-ir	0.411656	0.0504547
all	KNeighborsClassifier	d_class_insulin	0.410484	0.0596483
all	LinearSVC	d_class_1y_gfr	0.450415	0.108558
all	LinearSVC	d_class_1y_glucose	0.345002	0.0838579
all	LinearSVC	d_class_1y_hba1c	0.373406	0.199174
all	LinearSVC	d_class_1y_homa-ir	0.455882	0.0802251
all	LinearSVC	d_class_1y_insulin	0.444595	0.0857304
all	LinearSVC	d_class_gfr	0.387686	0.0708739
all	LinearSVC	d_class_glucose	0.336662	0.104694
all	LinearSVC	d_class_hba1c	0.412084	0.100216
all	LinearSVC	d_class_homa-ir	0.476171	0.0747703
all	LinearSVC	d_class_insulin	0.496491	0.0716387
all	LogReg	d_class_1y_gfr	0.438175	0.133343
all	LogReg	d_class_1y_glucose	0.347445	0.0795722
all	LogReg	d_class_1y_hba1c	0.404473	0.169251
all	LogReg	d_class_1y_homa-ir	0.472068	0.0757788
all	LogReg	d_class_1y_insulin	0.430146	0.07717
all	LogReg	d_class_gfr	0.371758	0.0760093
all	LogReg	d_class_glucose	0.331428	0.120362
all	LogReg	d_class_hba1c	0.42592	0.0781526
all	LogReg	d_class_homa-ir	0.48209	0.0597465
all	LogReg	d_class_insulin	0.50379	0.0631063
all	LogRegElasticNetCV	d_class_1y_gfr	0.420011	0.140278
all	LogRegElasticNetCV	d_class_1y_glucose	0.371158	0.0751907
all	LogRegElasticNetCV	d_class_1y_hba1c	0.415356	0.166514
all	LogRegElasticNetCV	d_class_1y_homa-ir	0.480301	0.0835739
all	LogRegElasticNetCV	d_class_1y_insulin	0.444167	0.0838707
all	LogRegElasticNetCV	d_class_gfr	0.357339	0.0812888
all	LogRegElasticNetCV	d_class_glucose	0.338771	0.115967
all	LogRegElasticNetCV	d_class_hba1c	0.462543	0.0927723
all	LogRegElasticNetCV	d_class_homa-ir	0.490038	0.0783611
all	LogRegElasticNetCV	d_class_insulin	0.510361	0.0729265
all	LogRegLasso	d_class_1y_gfr	0.411477	0.0840809
all	LogRegLasso	d_class_1y_glucose	0.395064	0.0923428
all	LogRegLasso	d_class_1y_hba1c	0.388065	0.174243
all	LogRegLasso	d_class_1y_homa-ir	0.470591	0.0772144
all	LogRegLasso	d_class_1y_insulin	0.458563	0.0852235
all	LogRegLasso	d_class_gfr	0.39101	0.0789112
all	LogRegLasso	d_class_glucose	0.33362	0.0739981
all	LogRegLasso	d_class_hba1c	0.42445	0.0582278
all	LogRegLasso	d_class_homa-ir	0.496032	0.0756128
all	LogRegLasso	d_class_insulin	0.534731	0.080859
all	LogRegLassoCV	d_class_1y_gfr	0.436275	0.128844
all	LogRegLassoCV	d_class_1y_glucose	0.374147	0.0824936
all	LogRegLassoCV	d_class_1y_hba1c	0.437165	0.157347
all	LogRegLassoCV	d_class_1y_homa-ir	0.482787	0.0793862
all	LogRegLassoCV	d_class_1y_insulin	0.445449	0.0764791
all	LogRegLassoCV	d_class_gfr	0.355183	0.0802392
all	LogRegLassoCV	d_class_glucose	0.339486	0.11095
all	LogRegLassoCV	d_class_hba1c	0.482408	0.0943008
all	LogRegLassoCV	d_class_homa-ir	0.489278	0.0734466
all	LogRegLassoCV	d_class_insulin	0.504357	0.0900458
all	RandomForestClassifier	d_class_1y_gfr	0.0517859	0.0719108
all	RandomForestClassifier	d_class_1y_glucose	0.00952381	0.0301169
all	RandomForestClassifier	d_class_1y_hba1c	0.0388889	0.0830241
all	RandomForestClassifier	d_class_1y_homa-ir	0.306489	0.107512
all	RandomForestClassifier	d_class_1y_insulin	0.348835	0.16075
all	RandomForestClassifier	d_class_gfr	0.0240766	0.0314955
all	RandomForestClassifier	d_class_glucose	0	0
all	RandomForestClassifier	d_class_hba1c	0.162444	0.0858202
all	RandomForestClassifier	d_class_homa-ir	0.442279	0.0987442
all	RandomForestClassifier	d_class_insulin	0.432276	0.0760901
all	RidgeClassifier	d_class_1y_gfr	0.439293	0.0598931
all	RidgeClassifier	d_class_1y_glucose	0.339254	0.0946909
all	RidgeClassifier	d_class_1y_hba1c	0.353296	0.116368
all	RidgeClassifier	d_class_1y_homa-ir	0.454896	0.0329522
all	RidgeClassifier	d_class_1y_insulin	0.408917	0.0384105
all	RidgeClassifier	d_class_gfr	0.3811	0.0650025
all	RidgeClassifier	d_class_glucose	0.317284	0.0734893
all	RidgeClassifier	d_class_hba1c	0.310245	0.0413007
all	RidgeClassifier	d_class_homa-ir	0.448643	0.0760951
all	RidgeClassifier	d_class_insulin	0.458518	0.0579186
all	RidgeClassifierCV	d_class_1y_gfr	0.447814	0.05406
all	RidgeClassifierCV	d_class_1y_glucose	0.344935	0.0902163
all	RidgeClassifierCV	d_class_1y_hba1c	0.37411	0.115529
all	RidgeClassifierCV	d_class_1y_homa-ir	0.468257	0.0424199
all	RidgeClassifierCV	d_class_1y_insulin	0.424057	0.0436266
all	RidgeClassifierCV	d_class_gfr	0.356625	0.0800076
all	RidgeClassifierCV	d_class_glucose	0.331999	0.0964361
all	RidgeClassifierCV	d_class_hba1c	0.372818	0.0849258
all	RidgeClassifierCV	d_class_homa-ir	0.446561	0.057458
all	RidgeClassifierCV	d_class_insulin	0.476969	0.0608201
all	SVC	d_class_1y_gfr	0.00869565	0.0274981
all	SVC	d_class_1y_glucose	0	0
all	SVC	d_class_1y_hba1c	0	0
all	SVC	d_class_1y_homa-ir	0.221375	0.0783781
all	SVC	d_class_1y_insulin	0.282711	0.0717794
all	SVC	d_class_gfr	0	0
all	SVC	d_class_glucose	0	0
all	SVC	d_class_hba1c	0	0
all	SVC	d_class_homa-ir	0.36759	0.0667734
all	SVC	d_class_insulin	0.385351	0.0770592
clinical_full	KNeighborsClassifier	d_class_1y_gfr	0.298033	0.0561064
clinical_full	KNeighborsClassifier	d_class_1y_glucose	0.17524	0.1344
clinical_full	KNeighborsClassifier	d_class_1y_hba1c	0.252086	0.125662
clinical_full	KNeighborsClassifier	d_class_1y_homa-ir	0.420572	0.14305
clinical_full	KNeighborsClassifier	d_class_1y_insulin	0.438476	0.127835
clinical_full	KNeighborsClassifier	d_class_gfr	0.216207	0.0508462
clinical_full	KNeighborsClassifier	d_class_glucose	0.12067	0.0728341
clinical_full	KNeighborsClassifier	d_class_hba1c	0.243305	0.0915469
clinical_full	KNeighborsClassifier	d_class_homa-ir	0.482697	0.035651
clinical_full	KNeighborsClassifier	d_class_insulin	0.485649	0.0441978
clinical_full	LinearSVC	d_class_1y_gfr	0.385764	0.113899
clinical_full	LinearSVC	d_class_1y_glucose	0.347102	0.126558
clinical_full	LinearSVC	d_class_1y_hba1c	0.448471	0.127303
clinical_full	LinearSVC	d_class_1y_homa-ir	0.528609	0.0717863
clinical_full	LinearSVC	d_class_1y_insulin	0.538006	0.0984226
clinical_full	LinearSVC	d_class_gfr	0.160706	0.07305
clinical_full	LinearSVC	d_class_glucose	0.227913	0.103368
clinical_full	LinearSVC	d_class_hba1c	0.485897	0.120988
clinical_full	LinearSVC	d_class_homa-ir	0.58872	0.0443672
clinical_full	LinearSVC	d_class_insulin	0.611563	0.0559404
clinical_full	LogReg	d_class_1y_gfr	0.374418	0.094097
clinical_full	LogReg	d_class_1y_glucose	0.357285	0.105178
clinical_full	LogReg	d_class_1y_hba1c	0.43082	0.13142
clinical_full	LogReg	d_class_1y_homa-ir	0.53951	0.0726389
clinical_full	LogReg	d_class_1y_insulin	0.536841	0.111109
clinical_full	LogReg	d_class_gfr	0.202606	0.0961471
clinical_full	LogReg	d_class_glucose	0.250558	0.108055
clinical_full	LogReg	d_class_hba1c	0.478464	0.106259
clinical_full	LogReg	d_class_homa-ir	0.59672	0.0552541
clinical_full	LogReg	d_class_insulin	0.605588	0.0648522
clinical_full	LogRegElasticNetCV	d_class_1y_gfr	0.393872	0.110374
clinical_full	LogRegElasticNetCV	d_class_1y_glucose	0.366736	0.0909819
clinical_full	LogRegElasticNetCV	d_class_1y_hba1c	0.423263	0.112121
clinical_full	LogRegElasticNetCV	d_class_1y_homa-ir	0.535503	0.0721159
clinical_full	LogRegElasticNetCV	d_class_1y_insulin	0.558229	0.0954131
clinical_full	LogRegElasticNetCV	d_class_gfr	0.222128	0.10164
clinical_full	LogRegElasticNetCV	d_class_glucose	0.263048	0.107139
clinical_full	LogRegElasticNetCV	d_class_hba1c	0.464079	0.0943033
clinical_full	LogRegElasticNetCV	d_class_homa-ir	0.594916	0.0485206
clinical_full	LogRegElasticNetCV	d_class_insulin	0.601717	0.0683042
clinical_full	LogRegLasso	d_class_1y_gfr	0.363342	0.109513
clinical_full	LogRegLasso	d_class_1y_glucose	0.348701	0.126053
clinical_full	LogRegLasso	d_class_1y_hba1c	0.445743	0.15584
clinical_full	LogRegLasso	d_class_1y_homa-ir	0.528736	0.0652576
clinical_full	LogRegLasso	d_class_1y_insulin	0.553829	0.103875
clinical_full	LogRegLasso	d_class_gfr	0.197307	0.090047
clinical_full	LogRegLasso	d_class_glucose	0.234891	0.0902739
clinical_full	LogRegLasso	d_class_hba1c	0.472286	0.0966807
clinical_full	LogRegLasso	d_class_homa-ir	0.601016	0.0482669
clinical_full	LogRegLasso	d_class_insulin	0.603829	0.073124
clinical_full	LogRegLassoCV	d_class_1y_gfr	0.392543	0.108055
clinical_full	LogRegLassoCV	d_class_1y_glucose	0.366026	0.0925743
clinical_full	LogRegLassoCV	d_class_1y_hba1c	0.434952	0.129481
clinical_full	LogRegLassoCV	d_class_1y_homa-ir	0.53476	0.0736548
clinical_full	LogRegLassoCV	d_class_1y_insulin	0.549257	0.103539
clinical_full	LogRegLassoCV	d_class_gfr	0.225255	0.107871
clinical_full	LogRegLassoCV	d_class_glucose	0.263548	0.106853
clinical_full	LogRegLassoCV	d_class_hba1c	0.46727	0.0949915
clinical_full	LogRegLassoCV	d_class_homa-ir	0.594049	0.0509563
clinical_full	LogRegLassoCV	d_class_insulin	0.600417	0.0674517
clinical_full	RandomForestClassifier	d_class_1y_gfr	0.194279	0.0622647
clinical_full	RandomForestClassifier	d_class_1y_glucose	0.0712114	0.081702
clinical_full	RandomForestClassifier	d_class_1y_hba1c	0.241528	0.173933
clinical_full	RandomForestClassifier	d_class_1y_homa-ir	0.514445	0.100499
clinical_full	RandomForestClassifier	d_class_1y_insulin	0.49579	0.136517
clinical_full	RandomForestClassifier	d_class_gfr	0.0129167	0.0272484
clinical_full	RandomForestClassifier	d_class_glucose	0.0514041	0.0478105
clinical_full	RandomForestClassifier	d_class_hba1c	0.301261	0.139316
clinical_full	RandomForestClassifier	d_class_homa-ir	0.545243	0.0847534
clinical_full	RandomForestClassifier	d_class_insulin	0.551715	0.0773788
clinical_full	RidgeClassifier	d_class_1y_gfr	0.333557	0.116195
clinical_full	RidgeClassifier	d_class_1y_glucose	0.338895	0.106209
clinical_full	RidgeClassifier	d_class_1y_hba1c	0.397117	0.112716
clinical_full	RidgeClassifier	d_class_1y_homa-ir	0.508947	0.0666359
clinical_full	RidgeClassifier	d_class_1y_insulin	0.508904	0.106688
clinical_full	RidgeClassifier	d_class_gfr	0.140653	0.0641893
clinical_full	RidgeClassifier	d_class_glucose	0.134458	0.0885216
clinical_full	RidgeClassifier	d_class_hba1c	0.386337	0.127014
clinical_full	RidgeClassifier	d_class_homa-ir	0.570845	0.0541885
clinical_full	RidgeClassifier	d_class_insulin	0.578527	0.0704214
clinical_full	RidgeClassifierCV	d_class_1y_gfr	0.340061	0.123394
clinical_full	RidgeClassifierCV	d_class_1y_glucose	0.31309	0.114559
clinical_full	RidgeClassifierCV	d_class_1y_hba1c	0.348638	0.139443
clinical_full	RidgeClassifierCV	d_class_1y_homa-ir	0.502168	0.0733456
clinical_full	RidgeClassifierCV	d_class_1y_insulin	0.52466	0.105951
clinical_full	RidgeClassifierCV	d_class_gfr	0.120904	0.0460293
clinical_full	RidgeClassifierCV	d_class_glucose	0.101148	0.0692986
clinical_full	RidgeClassifierCV	d_class_hba1c	0.357988	0.134528
clinical_full	RidgeClassifierCV	d_class_homa-ir	0.568297	0.0706035
clinical_full	RidgeClassifierCV	d_class_insulin	0.580446	0.0737312
clinical_full	SVC	d_class_1y_gfr	0.098615	0.100815
clinical_full	SVC	d_class_1y_glucose	0	0
clinical_full	SVC	d_class_1y_hba1c	0.0548485	0.0886642
clinical_full	SVC	d_class_1y_homa-ir	0.403042	0.0853447
clinical_full	SVC	d_class_1y_insulin	0.452347	0.102192
clinical_full	SVC	d_class_gfr	0	0
clinical_full	SVC	d_class_glucose	0	0
clinical_full	SVC	d_class_hba1c	0.242768	0.126907
clinical_full	SVC	d_class_homa-ir	0.533366	0.0683531
clinical_full	SVC	d_class_insulin	0.528826	0.0550135
clinical_selected	KNeighborsClassifier	d_class_1y_gfr	0.340559	0.131916
clinical_selected	KNeighborsClassifier	d_class_1y_glucose	0.241481	0.112133
clinical_selected	KNeighborsClassifier	d_class_1y_hba1c	0.0982684	0.139473
clinical_selected	KNeighborsClassifier	d_class_1y_homa-ir	0.440624	0.0787392
clinical_selected	KNeighborsClassifier	d_class_1y_insulin	0.424715	0.092419
clinical_selected	KNeighborsClassifier	d_class_gfr	0.188791	0.081243
clinical_selected	KNeighborsClassifier	d_class_glucose	0.188437	0.106102
clinical_selected	KNeighborsClassifier	d_class_hba1c	0.14164	0.134244
clinical_selected	KNeighborsClassifier	d_class_homa-ir	0.477349	0.0804548
clinical_selected	KNeighborsClassifier	d_class_insulin	0.4571	0.0591971
clinical_selected	LinearSVC	d_class_1y_gfr	0.259458	0.10706
clinical_selected	LinearSVC	d_class_1y_glucose	0.261621	0.14956
clinical_selected	LinearSVC	d_class_1y_hba1c	0.337968	0.148502
clinical_selected	LinearSVC	d_class_1y_homa-ir	0.543529	0.077419
clinical_selected	LinearSVC	d_class_1y_insulin	0.526572	0.0938518
clinical_selected	LinearSVC	d_class_gfr	0.0240167	0.0313448
clinical_selected	LinearSVC	d_class_glucose	0.0789145	0.0641682
clinical_selected	LinearSVC	d_class_hba1c	0.380874	0.0884323
clinical_selected	LinearSVC	d_class_homa-ir	0.589558	0.0757718
clinical_selected	LinearSVC	d_class_insulin	0.5923	0.0750538
clinical_selected	LogReg	d_class_1y_gfr	0.301195	0.084064
clinical_selected	LogReg	d_class_1y_glucose	0.279916	0.120117
clinical_selected	LogReg	d_class_1y_hba1c	0.347758	0.137617
clinical_selected	LogReg	d_class_1y_homa-ir	0.533857	0.0845503
clinical_selected	LogReg	d_class_1y_insulin	0.53505	0.0968854
clinical_selected	LogReg	d_class_gfr	0.0355744	0.0507008
clinical_selected	LogReg	d_class_glucose	0.184965	0.0690451
clinical_selected	LogReg	d_class_hba1c	0.434818	0.093835
clinical_selected	LogReg	d_class_homa-ir	0.590412	0.0810097
clinical_selected	LogReg	d_class_insulin	0.604502	0.063324
clinical_selected	LogRegElasticNetCV	d_class_1y_gfr	0.315452	0.0863792
clinical_selected	LogRegElasticNetCV	d_class_1y_glucose	0.284435	0.111895
clinical_selected	LogRegElasticNetCV	d_class_1y_hba1c	0.400044	0.0756254
clinical_selected	LogRegElasticNetCV	d_class_1y_homa-ir	0.54714	0.0830597
clinical_selected	LogRegElasticNetCV	d_class_1y_insulin	0.53585	0.0996246
clinical_selected	LogRegElasticNetCV	d_class_gfr	0.0516925	0.0494268
clinical_selected	LogRegElasticNetCV	d_class_glucose	0.1887	0.0739655
clinical_selected	LogRegElasticNetCV	d_class_hba1c	0.452969	0.0672565
clinical_selected	LogRegElasticNetCV	d_class_homa-ir	0.598578	0.0732666
clinical_selected	LogRegElasticNetCV	d_class_insulin	0.602463	0.0636554
clinical_selected	LogRegLasso	d_class_1y_gfr	0.282796	0.107851
clinical_selected	LogRegLasso	d_class_1y_glucose	0.278533	0.113778
clinical_selected	LogRegLasso	d_class_1y_hba1c	0.347758	0.137617
clinical_selected	LogRegLasso	d_class_1y_homa-ir	0.532725	0.0852826
clinical_selected	LogRegLasso	d_class_1y_insulin	0.537349	0.100558
clinical_selected	LogRegLasso	d_class_gfr	0.0355744	0.0507008
clinical_selected	LogRegLasso	d_class_glucose	0.179083	0.0667484
clinical_selected	LogRegLasso	d_class_hba1c	0.447829	0.0818768
clinical_selected	LogRegLasso	d_class_homa-ir	0.591267	0.0752659
clinical_selected	LogRegLasso	d_class_insulin	0.606791	0.060577
clinical_selected	LogRegLassoCV	d_class_1y_gfr	0.308758	0.0762924
clinical_selected	LogRegLassoCV	d_class_1y_glucose	0.284435	0.111895
clinical_selected	LogRegLassoCV	d_class_1y_hba1c	0.400044	0.0756254
clinical_selected	LogRegLassoCV	d_class_1y_homa-ir	0.54714	0.0830597
clinical_selected	LogRegLassoCV	d_class_1y_insulin	0.53881	0.10243
clinical_selected	LogRegLassoCV	d_class_gfr	0.0516925	0.0494268
clinical_selected	LogRegLassoCV	d_class_glucose	0.1887	0.0739655
clinical_selected	LogRegLassoCV	d_class_hba1c	0.452969	0.0672565
clinical_selected	LogRegLassoCV	d_class_homa-ir	0.597091	0.0804077
clinical_selected	LogRegLassoCV	d_class_insulin	0.60338	0.0697814
clinical_selected	RandomForestClassifier	d_class_1y_gfr	0.221877	0.118548
clinical_selected	RandomForestClassifier	d_class_1y_glucose	0.188751	0.0759272
clinical_selected	RandomForestClassifier	d_class_1y_hba1c	0.113182	0.127517
clinical_selected	RandomForestClassifier	d_class_1y_homa-ir	0.510325	0.132781
clinical_selected	RandomForestClassifier	d_class_1y_insulin	0.501559	0.146998
clinical_selected	RandomForestClassifier	d_class_gfr	0.0577174	0.0602782
clinical_selected	RandomForestClassifier	d_class_glucose	0.127263	0.0942695
clinical_selected	RandomForestClassifier	d_class_hba1c	0.171258	0.113359
clinical_selected	RandomForestClassifier	d_class_homa-ir	0.580998	0.0600973
clinical_selected	RandomForestClassifier	d_class_insulin	0.560296	0.052898
clinical_selected	RidgeClassifier	d_class_1y_gfr	0.268052	0.109262
clinical_selected	RidgeClassifier	d_class_1y_glucose	0.222056	0.13298
clinical_selected	RidgeClassifier	d_class_1y_hba1c	0.168378	0.0929084
clinical_selected	RidgeClassifier	d_class_1y_homa-ir	0.53894	0.0752137
clinical_selected	RidgeClassifier	d_class_1y_insulin	0.505709	0.0900065
clinical_selected	RidgeClassifier	d_class_gfr	0.0240167	0.0313448
clinical_selected	RidgeClassifier	d_class_glucose	0.0484364	0.0687397
clinical_selected	RidgeClassifier	d_class_hba1c	0.206531	0.0952265
clinical_selected	RidgeClassifier	d_class_homa-ir	0.551844	0.0710017
clinical_selected	RidgeClassifier	d_class_insulin	0.559102	0.0695254
clinical_selected	RidgeClassifierCV	d_class_1y_gfr	0.268052	0.109262
clinical_selected	RidgeClassifierCV	d_class_1y_glucose	0.21362	0.118901
clinical_selected	RidgeClassifierCV	d_class_1y_hba1c	0.168378	0.0929084
clinical_selected	RidgeClassifierCV	d_class_1y_homa-ir	0.53894	0.0752137
clinical_selected	RidgeClassifierCV	d_class_1y_insulin	0.511949	0.0886984
clinical_selected	RidgeClassifierCV	d_class_gfr	0.0117148	0.0248553
clinical_selected	RidgeClassifierCV	d_class_glucose	0.033109	0.061964
clinical_selected	RidgeClassifierCV	d_class_hba1c	0.206531	0.0952265
clinical_selected	RidgeClassifierCV	d_class_homa-ir	0.551844	0.0710017
clinical_selected	RidgeClassifierCV	d_class_insulin	0.558925	0.0749165
clinical_selected	SVC	d_class_1y_gfr	0.208887	0.0989379
clinical_selected	SVC	d_class_1y_glucose	0.0210526	0.0443828
clinical_selected	SVC	d_class_1y_hba1c	0	0
clinical_selected	SVC	d_class_1y_homa-ir	0.515953	0.0692593
clinical_selected	SVC	d_class_1y_insulin	0.478792	0.0724944
clinical_selected	SVC	d_class_gfr	0	0
clinical_selected	SVC	d_class_glucose	0	0
clinical_selected	SVC	d_class_hba1c	0.0355263	0.0574545
clinical_selected	SVC	d_class_homa-ir	0.571955	0.0585856
clinical_selected	SVC	d_class_insulin	0.560387	0.0643139
demographics_only	KNeighborsClassifier	d_class_1y_gfr	0.287759	0.122746
demographics_only	KNeighborsClassifier	d_class_1y_glucose	0.302109	0.115138
demographics_only	KNeighborsClassifier	d_class_1y_hba1c	0.133963	0.16137
demographics_only	KNeighborsClassifier	d_class_1y_homa-ir	0.4949	0.0615801
demographics_only	KNeighborsClassifier	d_class_1y_insulin	0.518272	0.0780749
demographics_only	KNeighborsClassifier	d_class_gfr	0.255253	0.0671451
demographics_only	KNeighborsClassifier	d_class_glucose	0.248622	0.0894587
demographics_only	KNeighborsClassifier	d_class_hba1c	0.179808	0.110211
demographics_only	KNeighborsClassifier	d_class_homa-ir	0.525133	0.051943
demographics_only	KNeighborsClassifier	d_class_insulin	0.554448	0.0598449
demographics_only	LinearSVC	d_class_1y_gfr	0.17503	0.0977601
demographics_only	LinearSVC	d_class_1y_glucose	0.0738874	0.121613
demographics_only	LinearSVC	d_class_1y_hba1c	0.02	0.0632456
demographics_only	LinearSVC	d_class_1y_homa-ir	0.420884	0.0887515
demographics_only	LinearSVC	d_class_1y_insulin	0.454128	0.0826768
demographics_only	LinearSVC	d_class_gfr	0.00689655	0.0218088
demographics_only	LinearSVC	d_class_glucose	0.0256466	0.0608596
demographics_only	LinearSVC	d_class_hba1c	0.0441374	0.0573197
demographics_only	LinearSVC	d_class_homa-ir	0.52449	0.0556465
demographics_only	LinearSVC	d_class_insulin	0.595254	0.0460588
demographics_only	LogReg	d_class_1y_gfr	0.251879	0.109695
demographics_only	LogReg	d_class_1y_glucose	0.121693	0.123135
demographics_only	LogReg	d_class_1y_hba1c	0.16938	0.152008
demographics_only	LogReg	d_class_1y_homa-ir	0.448006	0.111505
demographics_only	LogReg	d_class_1y_insulin	0.488343	0.104391
demographics_only	LogReg	d_class_gfr	0.0306037	0.0452533
demographics_only	LogReg	d_class_glucose	0.0464556	0.0786717
demographics_only	LogReg	d_class_hba1c	0.151075	0.0838873
demographics_only	LogReg	d_class_homa-ir	0.581052	0.0607477
demographics_only	LogReg	d_class_insulin	0.605897	0.049639
demographics_only	LogRegElasticNetCV	d_class_1y_gfr	0.251879	0.109695
demographics_only	LogRegElasticNetCV	d_class_1y_glucose	0.13222	0.11586
demographics_only	LogRegElasticNetCV	d_class_1y_hba1c	0.21429	0.153902
demographics_only	LogRegElasticNetCV	d_class_1y_homa-ir	0.449594	0.114638
demographics_only	LogRegElasticNetCV	d_class_1y_insulin	0.498754	0.111145
demographics_only	LogRegElasticNetCV	d_class_gfr	0.0306037	0.0452533
demographics_only	LogRegElasticNetCV	d_class_glucose	0.0464556	0.0786717
demographics_only	LogRegElasticNetCV	d_class_hba1c	0.159646	0.0932935
demographics_only	LogRegElasticNetCV	d_class_homa-ir	0.582919	0.0638723
demographics_only	LogRegElasticNetCV	d_class_insulin	0.610934	0.0479962
demographics_only	LogRegLasso	d_class_1y_gfr	0.239661	0.100078
demographics_only	LogRegLasso	d_class_1y_glucose	0.121693	0.123135
demographics_only	LogRegLasso	d_class_1y_hba1c	0.166815	0.149124
demographics_only	LogRegLasso	d_class_1y_homa-ir	0.4529	0.111922
demographics_only	LogRegLasso	d_class_1y_insulin	0.495948	0.107097
demographics_only	LogRegLasso	d_class_gfr	0.0306037	0.0452533
demographics_only	LogRegLasso	d_class_glucose	0.0406089	0.0685458
demographics_only	LogRegLasso	d_class_hba1c	0.151075	0.0838873
demographics_only	LogRegLasso	d_class_homa-ir	0.582692	0.0631384
demographics_only	LogRegLasso	d_class_insulin	0.609386	0.0478411
demographics_only	LogRegLassoCV	d_class_1y_gfr	0.251879	0.109695
demographics_only	LogRegLassoCV	d_class_1y_glucose	0.13222	0.11586
demographics_only	LogRegLassoCV	d_class_1y_hba1c	0.21429	0.153902
demographics_only	LogRegLassoCV	d_class_1y_homa-ir	0.448249	0.114443
demographics_only	LogRegLassoCV	d_class_1y_insulin	0.49734	0.109274
demographics_only	LogRegLassoCV	d_class_gfr	0.0306037	0.0452533
demographics_only	LogRegLassoCV	d_class_glucose	0.0464556	0.0786717
demographics_only	LogRegLassoCV	d_class_hba1c	0.159646	0.0932935
demographics_only	LogRegLassoCV	d_class_homa-ir	0.582919	0.0638723
demographics_only	LogRegLassoCV	d_class_insulin	0.610871	0.0465562
demographics_only	RandomForestClassifier	d_class_1y_gfr	0.323203	0.0837412
demographics_only	RandomForestClassifier	d_class_1y_glucose	0.292923	0.0684572
demographics_only	RandomForestClassifier	d_class_1y_hba1c	0.257891	0.125809
demographics_only	RandomForestClassifier	d_class_1y_homa-ir	0.521445	0.0786616
demographics_only	RandomForestClassifier	d_class_1y_insulin	0.525133	0.0757194
demographics_only	RandomForestClassifier	d_class_gfr	0.225205	0.0898369
demographics_only	RandomForestClassifier	d_class_glucose	0.271821	0.103111
demographics_only	RandomForestClassifier	d_class_hba1c	0.173704	0.0911704
demographics_only	RandomForestClassifier	d_class_homa-ir	0.582645	0.0807024
demographics_only	RandomForestClassifier	d_class_insulin	0.569506	0.0570382
demographics_only	RidgeClassifier	d_class_1y_gfr	0.17503	0.0977601
demographics_only	RidgeClassifier	d_class_1y_glucose	0.04	0.0843274
demographics_only	RidgeClassifier	d_class_1y_hba1c	0	0
demographics_only	RidgeClassifier	d_class_1y_homa-ir	0.286355	0.0979311
demographics_only	RidgeClassifier	d_class_1y_insulin	0.405769	0.0960186
demographics_only	RidgeClassifier	d_class_gfr	0.00689655	0.0218088
demographics_only	RidgeClassifier	d_class_glucose	0	0
demographics_only	RidgeClassifier	d_class_hba1c	0.0105263	0.0332871
demographics_only	RidgeClassifier	d_class_homa-ir	0.428727	0.0738188
demographics_only	RidgeClassifier	d_class_insulin	0.509232	0.0619651
demographics_only	RidgeClassifierCV	d_class_1y_gfr	0.160955	0.10021
demographics_only	RidgeClassifierCV	d_class_1y_glucose	0.0305263	0.068119
demographics_only	RidgeClassifierCV	d_class_1y_hba1c	0	0
demographics_only	RidgeClassifierCV	d_class_1y_homa-ir	0.278593	0.109504
demographics_only	RidgeClassifierCV	d_class_1y_insulin	0.388614	0.0956707
demographics_only	RidgeClassifierCV	d_class_gfr	0.00689655	0.0218088
demographics_only	RidgeClassifierCV	d_class_glucose	0	0
demographics_only	RidgeClassifierCV	d_class_hba1c	0.0105263	0.0332871
demographics_only	RidgeClassifierCV	d_class_homa-ir	0.420434	0.0641491
demographics_only	RidgeClassifierCV	d_class_insulin	0.499309	0.0576677
demographics_only	SVC	d_class_1y_gfr	0.0355731	0.0750179
demographics_only	SVC	d_class_1y_glucose	0	0
demographics_only	SVC	d_class_1y_hba1c	0	0
demographics_only	SVC	d_class_1y_homa-ir	0.473573	0.105766
demographics_only	SVC	d_class_1y_insulin	0.518261	0.0661349
demographics_only	SVC	d_class_gfr	0	0
demographics_only	SVC	d_class_glucose	0	0
demographics_only	SVC	d_class_hba1c	0	0
demographics_only	SVC	d_class_homa-ir	0.583312	0.0566519
demographics_only	SVC	d_class_insulin	0.598316	0.0397957
met	KNeighborsClassifier	d_class_1y_gfr	0.2885	0.103464
met	KNeighborsClassifier	d_class_1y_glucose	0.225197	0.105813
met	KNeighborsClassifier	d_class_1y_hba1c	0.144405	0.138157
met	KNeighborsClassifier	d_class_1y_homa-ir	0.416522	0.07884
met	KNeighborsClassifier	d_class_1y_insulin	0.426917	0.0800544
met	KNeighborsClassifier	d_class_gfr	0.143328	0.0651386
met	KNeighborsClassifier	d_class_glucose	0.130077	0.0698349
met	KNeighborsClassifier	d_class_hba1c	0.219444	0.105966
met	KNeighborsClassifier	d_class_homa-ir	0.424424	0.0571769
met	KNeighborsClassifier	d_class_insulin	0.412978	0.0662852
met	LinearSVC	d_class_1y_gfr	0.376103	0.0782328
met	LinearSVC	d_class_1y_glucose	0.36948	0.0867513
met	LinearSVC	d_class_1y_hba1c	0.322764	0.153146
met	LinearSVC	d_class_1y_homa-ir	0.460959	0.0950027
met	LinearSVC	d_class_1y_insulin	0.469742	0.0648279
met	LinearSVC	d_class_gfr	0.348079	0.0606571
met	LinearSVC	d_class_glucose	0.338433	0.0771702
met	LinearSVC	d_class_hba1c	0.370791	0.0612525
met	LinearSVC	d_class_homa-ir	0.49108	0.0632956
met	LinearSVC	d_class_insulin	0.50963	0.0634442
met	LogReg	d_class_1y_gfr	0.359152	0.0972525
met	LogReg	d_class_1y_glucose	0.35651	0.105171
met	LogReg	d_class_1y_hba1c	0.363794	0.121789
met	LogReg	d_class_1y_homa-ir	0.485222	0.102353
met	LogReg	d_class_1y_insulin	0.457609	0.0680188
met	LogReg	d_class_gfr	0.353533	0.0730668
met	LogReg	d_class_glucose	0.34102	0.0834096
met	LogReg	d_class_hba1c	0.3904	0.0898377
met	LogReg	d_class_homa-ir	0.49204	0.0612515
met	LogReg	d_class_insulin	0.513419	0.069486
met	LogRegElasticNetCV	d_class_1y_gfr	0.363886	0.109246
met	LogRegElasticNetCV	d_class_1y_glucose	0.349184	0.111343
met	LogRegElasticNetCV	d_class_1y_hba1c	0.357859	0.121568
met	LogRegElasticNetCV	d_class_1y_homa-ir	0.46329	0.0856743
met	LogRegElasticNetCV	d_class_1y_insulin	0.457623	0.0828719
met	LogRegElasticNetCV	d_class_gfr	0.35388	0.0839743
met	LogRegElasticNetCV	d_class_glucose	0.31451	0.0864228
met	LogRegElasticNetCV	d_class_hba1c	0.432239	0.077307
met	LogRegElasticNetCV	d_class_homa-ir	0.488639	0.0693537
met	LogRegElasticNetCV	d_class_insulin	0.512637	0.100631
met	LogRegLasso	d_class_1y_gfr	0.36611	0.127526
met	LogRegLasso	d_class_1y_glucose	0.387479	0.0923386
met	LogRegLasso	d_class_1y_hba1c	0.286796	0.141575
met	LogRegLasso	d_class_1y_homa-ir	0.494382	0.0772555
met	LogRegLasso	d_class_1y_insulin	0.490947	0.0671574
met	LogRegLasso	d_class_gfr	0.372707	0.0647895
met	LogRegLasso	d_class_glucose	0.335002	0.103617
met	LogRegLasso	d_class_hba1c	0.419746	0.0747427
met	LogRegLasso	d_class_homa-ir	0.506989	0.0676308
met	LogRegLasso	d_class_insulin	0.519625	0.0733721
met	LogRegLassoCV	d_class_1y_gfr	0.364453	0.115414
met	LogRegLassoCV	d_class_1y_glucose	0.357924	0.113514
met	LogRegLassoCV	d_class_1y_hba1c	0.353988	0.132223
met	LogRegLassoCV	d_class_1y_homa-ir	0.477033	0.0682882
met	LogRegLassoCV	d_class_1y_insulin	0.472647	0.0797528
met	LogRegLassoCV	d_class_gfr	0.34362	0.0895975
met	LogRegLassoCV	d_class_glucose	0.31065	0.0916287
met	LogRegLassoCV	d_class_hba1c	0.459538	0.0639953
met	LogRegLassoCV	d_class_homa-ir	0.494618	0.0768297
met	LogRegLassoCV	d_class_insulin	0.53998	0.077211
met	RandomForestClassifier	d_class_1y_gfr	0.0736712	0.058776
met	RandomForestClassifier	d_class_1y_glucose	0.0216374	0.0456365
met	RandomForestClassifier	d_class_1y_hba1c	0	0
met	RandomForestClassifier	d_class_1y_homa-ir	0.319529	0.148116
met	RandomForestClassifier	d_class_1y_insulin	0.323419	0.0980342
met	RandomForestClassifier	d_class_gfr	0.0125483	0.0267692
met	RandomForestClassifier	d_class_glucose	0.00909091	0.028748
met	RandomForestClassifier	d_class_hba1c	0.0842189	0.0840763
met	RandomForestClassifier	d_class_homa-ir	0.399171	0.0829454
met	RandomForestClassifier	d_class_insulin	0.377897	0.0956808
met	RidgeClassifier	d_class_1y_gfr	0.367263	0.0677389
met	RidgeClassifier	d_class_1y_glucose	0.420974	0.0723456
met	RidgeClassifier	d_class_1y_hba1c	0.282082	0.0942868
met	RidgeClassifier	d_class_1y_homa-ir	0.460453	0.0677905
met	RidgeClassifier	d_class_1y_insulin	0.454106	0.0726101
met	RidgeClassifier	d_class_gfr	0.356809	0.0570551
met	RidgeClassifier	d_class_glucose	0.316912	0.0717674
met	RidgeClassifier	d_class_hba1c	0.343583	0.0989305
met	RidgeClassifier	d_class_homa-ir	0.480251	0.0639821
met	RidgeClassifier	d_class_insulin	0.48131	0.0702833
met	RidgeClassifierCV	d_class_1y_gfr	0.379236	0.0858826
met	RidgeClassifierCV	d_class_1y_glucose	0.401838	0.0602067
met	RidgeClassifierCV	d_class_1y_hba1c	0.283714	0.135298
met	RidgeClassifierCV	d_class_1y_homa-ir	0.467639	0.0717698
met	RidgeClassifierCV	d_class_1y_insulin	0.450425	0.065648
met	RidgeClassifierCV	d_class_gfr	0.348044	0.0332708
met	RidgeClassifierCV	d_class_glucose	0.320352	0.0736593
met	RidgeClassifierCV	d_class_hba1c	0.381102	0.0641055
met	RidgeClassifierCV	d_class_homa-ir	0.472088	0.0646962
met	RidgeClassifierCV	d_class_insulin	0.491199	0.0610828
met	SVC	d_class_1y_gfr	0.00769231	0.0243252
met	SVC	d_class_1y_glucose	0	0
met	SVC	d_class_1y_hba1c	0	0
met	SVC	d_class_1y_homa-ir	0.147188	0.10373
met	SVC	d_class_1y_insulin	0.223678	0.065646
met	SVC	d_class_gfr	0	0
met	SVC	d_class_glucose	0	0
met	SVC	d_class_hba1c	0	0
met	SVC	d_class_homa-ir	0.353954	0.0603754
met	SVC	d_class_insulin	0.385108	0.0710676
prot	KNeighborsClassifier	d_class_1y_gfr	0.26112	0.105717
prot	KNeighborsClassifier	d_class_1y_glucose	0.243128	0.116583
prot	KNeighborsClassifier	d_class_1y_hba1c	0.13657	0.134009
prot	KNeighborsClassifier	d_class_1y_homa-ir	0.36092	0.129126
prot	KNeighborsClassifier	d_class_1y_insulin	0.352396	0.137481
prot	KNeighborsClassifier	d_class_gfr	0.114786	0.0536724
prot	KNeighborsClassifier	d_class_glucose	0.121963	0.0753277
prot	KNeighborsClassifier	d_class_hba1c	0.123402	0.0803884
prot	KNeighborsClassifier	d_class_homa-ir	0.370338	0.0548579
prot	KNeighborsClassifier	d_class_insulin	0.369846	0.0678305
prot	LinearSVC	d_class_1y_gfr	0.435504	0.0643219
prot	LinearSVC	d_class_1y_glucose	0.355136	0.07533
prot	LinearSVC	d_class_1y_hba1c	0.402778	0.20485
prot	LinearSVC	d_class_1y_homa-ir	0.464749	0.0757653
prot	LinearSVC	d_class_1y_insulin	0.428185	0.0922149
prot	LinearSVC	d_class_gfr	0.309593	0.0665809
prot	LinearSVC	d_class_glucose	0.301405	0.109286
prot	LinearSVC	d_class_hba1c	0.360682	0.106124
prot	LinearSVC	d_class_homa-ir	0.48303	0.0459204
prot	LinearSVC	d_class_insulin	0.509856	0.0552194
prot	LogReg	d_class_1y_gfr	0.452629	0.0721244
prot	LogReg	d_class_1y_glucose	0.329359	0.079735
prot	LogReg	d_class_1y_hba1c	0.418829	0.169214
prot	LogReg	d_class_1y_homa-ir	0.455362	0.0837999
prot	LogReg	d_class_1y_insulin	0.434931	0.116062
prot	LogReg	d_class_gfr	0.321895	0.0725814
prot	LogReg	d_class_glucose	0.307295	0.100423
prot	LogReg	d_class_hba1c	0.374322	0.116345
prot	LogReg	d_class_homa-ir	0.484192	0.0330858
prot	LogReg	d_class_insulin	0.511273	0.0491553
prot	LogRegElasticNetCV	d_class_1y_gfr	0.459362	0.0698824
prot	LogRegElasticNetCV	d_class_1y_glucose	0.341958	0.0864048
prot	LogRegElasticNetCV	d_class_1y_hba1c	0.437793	0.203075
prot	LogRegElasticNetCV	d_class_1y_homa-ir	0.460628	0.0713252
prot	LogRegElasticNetCV	d_class_1y_insulin	0.416316	0.108752
prot	LogRegElasticNetCV	d_class_gfr	0.315154	0.08491
prot	LogRegElasticNetCV	d_class_glucose	0.305743	0.116299
prot	LogRegElasticNetCV	d_class_hba1c	0.394458	0.0806418
prot	LogRegElasticNetCV	d_class_homa-ir	0.502474	0.0450025
prot	LogRegElasticNetCV	d_class_insulin	0.543198	0.0700364
prot	LogRegLasso	d_class_1y_gfr	0.439751	0.0915052
prot	LogRegLasso	d_class_1y_glucose	0.340467	0.0887279
prot	LogRegLasso	d_class_1y_hba1c	0.41155	0.23921
prot	LogRegLasso	d_class_1y_homa-ir	0.472638	0.0509849
prot	LogRegLasso	d_class_1y_insulin	0.449147	0.079726
prot	LogRegLasso	d_class_gfr	0.306919	0.0622732
prot	LogRegLasso	d_class_glucose	0.294499	0.0990932
prot	LogRegLasso	d_class_hba1c	0.403263	0.0809146
prot	LogRegLasso	d_class_homa-ir	0.493215	0.0494549
prot	LogRegLasso	d_class_insulin	0.527919	0.0382922
prot	LogRegLassoCV	d_class_1y_gfr	0.45945	0.0711834
prot	LogRegLassoCV	d_class_1y_glucose	0.329133	0.0806919
prot	LogRegLassoCV	d_class_1y_hba1c	0.446305	0.173662
prot	LogRegLassoCV	d_class_1y_homa-ir	0.458961	0.0698245
prot	LogRegLassoCV	d_class_1y_insulin	0.419726	0.111231
prot	LogRegLassoCV	d_class_gfr	0.320536	0.0847355
prot	LogRegLassoCV	d_class_glucose	0.295448	0.108636
prot	LogRegLassoCV	d_class_hba1c	0.368646	0.0843688
prot	LogRegLassoCV	d_class_homa-ir	0.500523	0.0635498
prot	LogRegLassoCV	d_class_insulin	0.570997	0.0735789
prot	RandomForestClassifier	d_class_1y_gfr	0.0674636	0.0866745
prot	RandomForestClassifier	d_class_1y_glucose	0.0771656	0.0557519
prot	RandomForestClassifier	d_class_1y_hba1c	0.0965079	0.132864
prot	RandomForestClassifier	d_class_1y_homa-ir	0.326457	0.108135
prot	RandomForestClassifier	d_class_1y_insulin	0.258281	0.103389
prot	RandomForestClassifier	d_class_gfr	0.00540541	0.0170934
prot	RandomForestClassifier	d_class_glucose	0.00625	0.0197642
prot	RandomForestClassifier	d_class_hba1c	0.0211111	0.0445831
prot	RandomForestClassifier	d_class_homa-ir	0.398528	0.0711782
prot	RandomForestClassifier	d_class_insulin	0.428127	0.0638514
prot	RidgeClassifier	d_class_1y_gfr	0.460332	0.0714961
prot	RidgeClassifier	d_class_1y_glucose	0.320032	0.0918549
prot	RidgeClassifier	d_class_1y_hba1c	0.449073	0.180066
prot	RidgeClassifier	d_class_1y_homa-ir	0.4341	0.0849653
prot	RidgeClassifier	d_class_1y_insulin	0.433875	0.107139
prot	RidgeClassifier	d_class_gfr	0.308015	0.0541428
prot	RidgeClassifier	d_class_glucose	0.254151	0.13445
prot	RidgeClassifier	d_class_hba1c	0.384438	0.0885326
prot	RidgeClassifier	d_class_homa-ir	0.452167	0.0550905
prot	RidgeClassifier	d_class_insulin	0.488052	0.0391125
prot	RidgeClassifierCV	d_class_1y_gfr	0.450811	0.0606013
prot	RidgeClassifierCV	d_class_1y_glucose	0.318564	0.116344
prot	RidgeClassifierCV	d_class_1y_hba1c	0.450623	0.179706
prot	RidgeClassifierCV	d_class_1y_homa-ir	0.424158	0.0937796
prot	RidgeClassifierCV	d_class_1y_insulin	0.435045	0.113291
prot	RidgeClassifierCV	d_class_gfr	0.294563	0.0744559
prot	RidgeClassifierCV	d_class_glucose	0.237962	0.14371
prot	RidgeClassifierCV	d_class_hba1c	0.373755	0.096413
prot	RidgeClassifierCV	d_class_homa-ir	0.451362	0.0533036
prot	RidgeClassifierCV	d_class_insulin	0.487424	0.0483337
prot	SVC	d_class_1y_gfr	0.0105263	0.0332871
prot	SVC	d_class_1y_glucose	0.0105263	0.0332871
prot	SVC	d_class_1y_hba1c	0	0
prot	SVC	d_class_1y_homa-ir	0.295991	0.079737
prot	SVC	d_class_1y_insulin	0.173965	0.0923172
prot	SVC	d_class_gfr	0	0
prot	SVC	d_class_glucose	0	0
prot	SVC	d_class_hba1c	0	0
prot	SVC	d_class_homa-ir	0.347931	0.0821267
prot	SVC	d_class_insulin	0.379291	0.0504965

## Sheet: regression_results_summary
feature_set	method	target	R^2 mean	R^2 std
all	ElasticNet	d_1y_gfr	0.0655283	0.604699
all	ElasticNet	d_1y_glucose	0.144316	0.183487
all	ElasticNet	d_1y_hba1c	-0.0236049	0.0283996
all	ElasticNet	d_1y_homa-ir	0.0358361	0.0499329
all	ElasticNet	d_1y_insulin	0.117471	0.216826
all	ElasticNet	d_gfr	0.183748	0.0297741
all	ElasticNet	d_glucose	0.129369	0.0810077
all	ElasticNet	d_hba1c	-0.0130633	0.0218701
all	ElasticNet	d_homa-ir	0.149835	0.0573472
all	ElasticNet	d_insulin	0.236471	0.0807298
all	ElasticNetCV	d_1y_gfr	0.154075	0.35642
all	ElasticNetCV	d_1y_glucose	0.143836	0.191425
all	ElasticNetCV	d_1y_hba1c	-2.68119	9.66646
all	ElasticNetCV	d_1y_homa-ir	0.147968	0.204942
all	ElasticNetCV	d_1y_insulin	0.109682	0.290665
all	ElasticNetCV	d_gfr	0.220115	0.0584369
all	ElasticNetCV	d_glucose	0.142938	0.0964825
all	ElasticNetCV	d_hba1c	0.0678669	1.01387
all	ElasticNetCV	d_homa-ir	0.298725	0.19578
all	ElasticNetCV	d_insulin	0.288212	0.128667
all	KNeighborsRegressor	d_1y_gfr	-0.0973644	0.0937342
all	KNeighborsRegressor	d_1y_glucose	-0.0119468	0.142164
all	KNeighborsRegressor	d_1y_hba1c	0.14169	0.153114
all	KNeighborsRegressor	d_1y_homa-ir	0.0935697	0.15357
all	KNeighborsRegressor	d_1y_insulin	0.0383798	0.145296
all	KNeighborsRegressor	d_gfr	-0.0428905	0.0864677
all	KNeighborsRegressor	d_glucose	-0.0711287	0.105593
all	KNeighborsRegressor	d_hba1c	0.0859125	0.0451853
all	KNeighborsRegressor	d_homa-ir	-0.00598115	0.12563
all	KNeighborsRegressor	d_insulin	-0.022553	0.126899
all	LassoCV	d_1y_gfr	-0.64236	2.95022
all	LassoCV	d_1y_glucose	0.171289	0.292438
all	LassoCV	d_1y_hba1c	-2.85072	10.2703
all	LassoCV	d_1y_homa-ir	0.152725	0.185843
all	LassoCV	d_1y_insulin	0.0876062	0.347241
all	LassoCV	d_gfr	0.237893	0.0689996
all	LassoCV	d_glucose	0.162118	0.129043
all	LassoCV	d_hba1c	-0.206811	1.93646
all	LassoCV	d_homa-ir	0.304005	0.190355
all	LassoCV	d_insulin	0.309363	0.126921
all	LinearSVR	d_1y_gfr	-1.4673	1.49192
all	LinearSVR	d_1y_glucose	-1.68639	1.39523
all	LinearSVR	d_1y_hba1c	-1.09285	1.74932
all	LinearSVR	d_1y_homa-ir	-1.90772	1.23804
all	LinearSVR	d_1y_insulin	-1.66594	1.19999
all	LinearSVR	d_gfr	-3.58722	3.4961
all	LinearSVR	d_glucose	-4.28561	2.3867
all	LinearSVR	d_hba1c	-27.6345	31.0716
all	LinearSVR	d_homa-ir	-13.8979	10.5181
all	LinearSVR	d_insulin	-5.03387	2.3298
all	RandomForestRegressor	d_1y_gfr	0.229175	0.0957811
all	RandomForestRegressor	d_1y_glucose	0.102854	0.344343
all	RandomForestRegressor	d_1y_hba1c	0.368923	0.168456
all	RandomForestRegressor	d_1y_homa-ir	0.0735936	0.286517
all	RandomForestRegressor	d_1y_insulin	0.183736	0.172922
all	RandomForestRegressor	d_gfr	0.188439	0.0672506
all	RandomForestRegressor	d_glucose	0.162899	0.102027
all	RandomForestRegressor	d_hba1c	0.391911	0.0790594
all	RandomForestRegressor	d_homa-ir	0.256011	0.239683
all	RandomForestRegressor	d_insulin	0.254095	0.119468
all	Ridge	d_1y_gfr	-1.38848	1.42104
all	Ridge	d_1y_glucose	-1.61252	1.34308
all	Ridge	d_1y_hba1c	-1.04945	1.71334
all	Ridge	d_1y_homa-ir	-1.84267	1.19904
all	Ridge	d_1y_insulin	-1.61405	1.16483
all	Ridge	d_gfr	-5.81658	5.43178
all	Ridge	d_glucose	-5.31723	2.57546
all	Ridge	d_hba1c	-4.82152	3.97914
all	Ridge	d_homa-ir	-6.18394	4.48446
all	Ridge	d_insulin	-6.18883	3.45699
all	RidgeCV	d_1y_gfr	-0.917942	1.00525
all	RidgeCV	d_1y_glucose	-1.15544	1.00753
all	RidgeCV	d_1y_hba1c	-0.779069	1.50129
all	RidgeCV	d_1y_homa-ir	-1.42932	0.950783
all	RidgeCV	d_1y_insulin	-1.28114	0.944139
all	RidgeCV	d_gfr	-1.77459	2.47035
all	RidgeCV	d_glucose	-1.61991	0.765325
all	RidgeCV	d_hba1c	-1.0404	0.67937
all	RidgeCV	d_homa-ir	-1.81812	1.29946
all	RidgeCV	d_insulin	-1.77906	0.95386
all	SVR	d_1y_gfr	0.0539178	0.0373749
all	SVR	d_1y_glucose	-0.00437642	0.0464677
all	SVR	d_1y_hba1c	0.319725	0.126437
all	SVR	d_1y_homa-ir	0.0903883	0.0640392
all	SVR	d_1y_insulin	0.0527695	0.0395437
all	SVR	d_gfr	0.0542469	0.0195838
all	SVR	d_glucose	0.0183904	0.0130494
all	SVR	d_hba1c	0.300509	0.0477951
all	SVR	d_homa-ir	0.13345	0.0451179
all	SVR	d_insulin	0.0884598	0.0205511
clinical_full	ElasticNet	d_1y_gfr	-0.54018	2.36829
clinical_full	ElasticNet	d_1y_glucose	0.125199	0.200972
clinical_full	ElasticNet	d_1y_hba1c	-0.0236049	0.0283996
clinical_full	ElasticNet	d_1y_homa-ir	0.0358361	0.0499329
clinical_full	ElasticNet	d_1y_insulin	0.0767375	0.305091
clinical_full	ElasticNet	d_gfr	0.134507	0.0447556
clinical_full	ElasticNet	d_glucose	0.123229	0.0819625
clinical_full	ElasticNet	d_hba1c	-0.0130633	0.0218701
clinical_full	ElasticNet	d_homa-ir	0.149835	0.0573472
clinical_full	ElasticNet	d_insulin	0.233742	0.0818048
clinical_full	ElasticNetCV	d_1y_gfr	-0.907	3.64573
clinical_full	ElasticNetCV	d_1y_glucose	0.0901004	0.260903
clinical_full	ElasticNetCV	d_1y_hba1c	-3.71534	12.7845
clinical_full	ElasticNetCV	d_1y_homa-ir	0.199582	0.22091
clinical_full	ElasticNetCV	d_1y_insulin	0.09544	0.37298
clinical_full	ElasticNetCV	d_gfr	0.179167	0.0602086
clinical_full	ElasticNetCV	d_glucose	0.161891	0.120432
clinical_full	ElasticNetCV	d_hba1c	-0.206593	1.89422
clinical_full	ElasticNetCV	d_homa-ir	0.297639	0.262673
clinical_full	ElasticNetCV	d_insulin	0.301431	0.148295
clinical_full	KNeighborsRegressor	d_1y_gfr	0.0800134	0.192422
clinical_full	KNeighborsRegressor	d_1y_glucose	-0.107016	0.187348
clinical_full	KNeighborsRegressor	d_1y_hba1c	0.338005	0.15744
clinical_full	KNeighborsRegressor	d_1y_homa-ir	0.0908417	0.244076
clinical_full	KNeighborsRegressor	d_1y_insulin	0.087021	0.150937
clinical_full	KNeighborsRegressor	d_gfr	0.0442832	0.0882882
clinical_full	KNeighborsRegressor	d_glucose	-0.0145214	0.11163
clinical_full	KNeighborsRegressor	d_hba1c	0.197257	0.063828
clinical_full	KNeighborsRegressor	d_homa-ir	0.0990465	0.248351
clinical_full	KNeighborsRegressor	d_insulin	0.074406	0.146873
clinical_full	LassoCV	d_1y_gfr	-1.23697	4.71336
clinical_full	LassoCV	d_1y_glucose	0.152022	0.288195
clinical_full	LassoCV	d_1y_hba1c	-4.21778	14.3675
clinical_full	LassoCV	d_1y_homa-ir	0.216328	0.215797
clinical_full	LassoCV	d_1y_insulin	0.0203692	0.604783
clinical_full	LassoCV	d_gfr	0.197804	0.0552462
clinical_full	LassoCV	d_glucose	0.185536	0.122955
clinical_full	LassoCV	d_hba1c	-0.323617	2.26712
clinical_full	LassoCV	d_homa-ir	0.300888	0.245654
clinical_full	LassoCV	d_insulin	0.312181	0.134717
clinical_full	LinearSVR	d_1y_gfr	-0.602172	2.53531
clinical_full	LinearSVR	d_1y_glucose	0.06614	0.417078
clinical_full	LinearSVR	d_1y_hba1c	-0.94112	3.92655
clinical_full	LinearSVR	d_1y_homa-ir	0.195507	0.31837
clinical_full	LinearSVR	d_1y_insulin	0.00707073	0.650731
clinical_full	LinearSVR	d_gfr	0.014358	0.453537
clinical_full	LinearSVR	d_glucose	0.120007	0.151649
clinical_full	LinearSVR	d_hba1c	0.121774	0.81918
clinical_full	LinearSVR	d_homa-ir	0.286639	0.284572
clinical_full	LinearSVR	d_insulin	0.233572	0.224019
clinical_full	RandomForestRegressor	d_1y_gfr	0.182784	0.109082
clinical_full	RandomForestRegressor	d_1y_glucose	0.119685	0.345058
clinical_full	RandomForestRegressor	d_1y_hba1c	0.39136	0.235658
clinical_full	RandomForestRegressor	d_1y_homa-ir	0.128154	0.373316
clinical_full	RandomForestRegressor	d_1y_insulin	0.133908	0.194897
clinical_full	RandomForestRegressor	d_gfr	0.197522	0.0713985
clinical_full	RandomForestRegressor	d_glucose	0.15082	0.158445
clinical_full	RandomForestRegressor	d_hba1c	0.395333	0.0614392
clinical_full	RandomForestRegressor	d_homa-ir	0.274088	0.221329
clinical_full	RandomForestRegressor	d_insulin	0.261277	0.114298
clinical_full	Ridge	d_1y_gfr	0.0614848	0.485594
clinical_full	Ridge	d_1y_glucose	-0.579611	2.18713
clinical_full	Ridge	d_1y_hba1c	-1.18451	4.47755
clinical_full	Ridge	d_1y_homa-ir	-0.0140467	0.310587
clinical_full	Ridge	d_1y_insulin	-0.156126	0.6477
clinical_full	Ridge	d_gfr	0.13973	0.18753
clinical_full	Ridge	d_glucose	0.089213	0.159366
clinical_full	Ridge	d_hba1c	0.045042	1.04253
clinical_full	Ridge	d_homa-ir	0.28416	0.289774
clinical_full	Ridge	d_insulin	0.267954	0.194238
clinical_full	RidgeCV	d_1y_gfr	-0.226138	1.43759
clinical_full	RidgeCV	d_1y_glucose	-0.448608	1.83159
clinical_full	RidgeCV	d_1y_hba1c	-1.61628	5.88921
clinical_full	RidgeCV	d_1y_homa-ir	0.0165411	0.318622
clinical_full	RidgeCV	d_1y_insulin	-0.138476	0.679568
clinical_full	RidgeCV	d_gfr	0.145983	0.1828
clinical_full	RidgeCV	d_glucose	0.108072	0.152764
clinical_full	RidgeCV	d_hba1c	0.000421156	1.17756
clinical_full	RidgeCV	d_homa-ir	0.288807	0.281616
clinical_full	RidgeCV	d_insulin	0.272995	0.198563
clinical_full	SVR	d_1y_gfr	0.132086	0.0574165
clinical_full	SVR	d_1y_glucose	0.00994902	0.0570646
clinical_full	SVR	d_1y_hba1c	0.36635	0.135419
clinical_full	SVR	d_1y_homa-ir	0.161391	0.115128
clinical_full	SVR	d_1y_insulin	0.136708	0.0660642
clinical_full	SVR	d_gfr	0.116794	0.028953
clinical_full	SVR	d_glucose	0.059861	0.0278863
clinical_full	SVR	d_hba1c	0.335182	0.0519201
clinical_full	SVR	d_homa-ir	0.232392	0.0916897
clinical_full	SVR	d_insulin	0.184901	0.0463945
clinical_selected	ElasticNet	d_1y_gfr	0.151927	0.0437868
clinical_selected	ElasticNet	d_1y_glucose	0.121387	0.197935
clinical_selected	ElasticNet	d_1y_hba1c	-0.0236049	0.0283996
clinical_selected	ElasticNet	d_1y_homa-ir	0.0358361	0.0499327
clinical_selected	ElasticNet	d_1y_insulin	0.117668	0.0904113
clinical_selected	ElasticNet	d_gfr	0.119571	0.0315063
clinical_selected	ElasticNet	d_glucose	0.124543	0.0793937
clinical_selected	ElasticNet	d_hba1c	-0.0130633	0.0218701
clinical_selected	ElasticNet	d_homa-ir	0.149834	0.0573463
clinical_selected	ElasticNet	d_insulin	0.205976	0.0681285
clinical_selected	ElasticNetCV	d_1y_gfr	0.267268	0.0755238
clinical_selected	ElasticNetCV	d_1y_glucose	0.189478	0.270174
clinical_selected	ElasticNetCV	d_1y_hba1c	0.390795	0.207025
clinical_selected	ElasticNetCV	d_1y_homa-ir	0.23779	0.208989
clinical_selected	ElasticNetCV	d_1y_insulin	0.203568	0.164283
clinical_selected	ElasticNetCV	d_gfr	0.212329	0.0682992
clinical_selected	ElasticNetCV	d_glucose	0.201038	0.141347
clinical_selected	ElasticNetCV	d_hba1c	0.393002	0.0503598
clinical_selected	ElasticNetCV	d_homa-ir	0.330799	0.229658
clinical_selected	ElasticNetCV	d_insulin	0.325569	0.130572
clinical_selected	KNeighborsRegressor	d_1y_gfr	0.0493915	0.114387
clinical_selected	KNeighborsRegressor	d_1y_glucose	-0.0140835	0.247908
clinical_selected	KNeighborsRegressor	d_1y_hba1c	0.127633	0.166145
clinical_selected	KNeighborsRegressor	d_1y_homa-ir	0.0986048	0.210387
clinical_selected	KNeighborsRegressor	d_1y_insulin	0.0144263	0.176822
clinical_selected	KNeighborsRegressor	d_gfr	-0.014027	0.11505
clinical_selected	KNeighborsRegressor	d_glucose	0.07052	0.0880479
clinical_selected	KNeighborsRegressor	d_hba1c	0.199353	0.0705918
clinical_selected	KNeighborsRegressor	d_homa-ir	0.16287	0.267
clinical_selected	KNeighborsRegressor	d_insulin	0.0949932	0.193001
clinical_selected	LassoCV	d_1y_gfr	0.267925	0.077317
clinical_selected	LassoCV	d_1y_glucose	0.186039	0.272858
clinical_selected	LassoCV	d_1y_hba1c	0.390924	0.206712
clinical_selected	LassoCV	d_1y_homa-ir	0.229003	0.220339
clinical_selected	LassoCV	d_1y_insulin	0.212186	0.169545
clinical_selected	LassoCV	d_gfr	0.212095	0.0686954
clinical_selected	LassoCV	d_glucose	0.202682	0.13772
clinical_selected	LassoCV	d_hba1c	0.393998	0.0497688
clinical_selected	LassoCV	d_homa-ir	0.335645	0.238869
clinical_selected	LassoCV	d_insulin	0.325207	0.131376
clinical_selected	LinearSVR	d_1y_gfr	0.245653	0.0827303
clinical_selected	LinearSVR	d_1y_glucose	0.19639	0.298382
clinical_selected	LinearSVR	d_1y_hba1c	0.39624	0.217304
clinical_selected	LinearSVR	d_1y_homa-ir	0.266065	0.298093
clinical_selected	LinearSVR	d_1y_insulin	0.210609	0.214106
clinical_selected	LinearSVR	d_gfr	0.199216	0.0678543
clinical_selected	LinearSVR	d_glucose	0.206342	0.142527
clinical_selected	LinearSVR	d_hba1c	0.396031	0.048876
clinical_selected	LinearSVR	d_homa-ir	0.333503	0.25024
clinical_selected	LinearSVR	d_insulin	0.319056	0.134073
clinical_selected	RandomForestRegressor	d_1y_gfr	0.13171	0.127211
clinical_selected	RandomForestRegressor	d_1y_glucose	0.113333	0.43488
clinical_selected	RandomForestRegressor	d_1y_hba1c	0.238045	0.141513
clinical_selected	RandomForestRegressor	d_1y_homa-ir	0.147944	0.325556
clinical_selected	RandomForestRegressor	d_1y_insulin	0.149712	0.192335
clinical_selected	RandomForestRegressor	d_gfr	0.138582	0.0529048
clinical_selected	RandomForestRegressor	d_glucose	0.193986	0.110605
clinical_selected	RandomForestRegressor	d_hba1c	0.300178	0.0560944
clinical_selected	RandomForestRegressor	d_homa-ir	0.250463	0.27658
clinical_selected	RandomForestRegressor	d_insulin	0.242403	0.142384
clinical_selected	Ridge	d_1y_gfr	0.26842	0.0756221
clinical_selected	Ridge	d_1y_glucose	0.186144	0.286599
clinical_selected	Ridge	d_1y_hba1c	0.39094	0.2064
clinical_selected	Ridge	d_1y_homa-ir	0.23567	0.243058
clinical_selected	Ridge	d_1y_insulin	0.214888	0.173252
clinical_selected	Ridge	d_gfr	0.212426	0.0710893
clinical_selected	Ridge	d_glucose	0.199731	0.145398
clinical_selected	Ridge	d_hba1c	0.393359	0.0508288
clinical_selected	Ridge	d_homa-ir	0.336698	0.242691
clinical_selected	Ridge	d_insulin	0.325621	0.131818
clinical_selected	RidgeCV	d_1y_gfr	0.26842	0.0756221
clinical_selected	RidgeCV	d_1y_glucose	0.188731	0.281576
clinical_selected	RidgeCV	d_1y_hba1c	0.390406	0.207165
clinical_selected	RidgeCV	d_1y_homa-ir	0.224252	0.2342
clinical_selected	RidgeCV	d_1y_insulin	0.216753	0.170639
clinical_selected	RidgeCV	d_gfr	0.212426	0.0710893
clinical_selected	RidgeCV	d_glucose	0.200512	0.1431
clinical_selected	RidgeCV	d_hba1c	0.393359	0.0508288
clinical_selected	RidgeCV	d_homa-ir	0.334741	0.24016
clinical_selected	RidgeCV	d_insulin	0.326075	0.130845
clinical_selected	SVR	d_1y_gfr	0.160045	0.0626637
clinical_selected	SVR	d_1y_glucose	0.0495106	0.0602922
clinical_selected	SVR	d_1y_hba1c	0.337702	0.131057
clinical_selected	SVR	d_1y_homa-ir	0.197991	0.156049
clinical_selected	SVR	d_1y_insulin	0.160316	0.0624282
clinical_selected	SVR	d_gfr	0.124919	0.0397654
clinical_selected	SVR	d_glucose	0.10479	0.0360133
clinical_selected	SVR	d_hba1c	0.316516	0.0307489
clinical_selected	SVR	d_homa-ir	0.248394	0.115094
clinical_selected	SVR	d_insulin	0.224215	0.0556659
demographics_only	ElasticNet	d_1y_gfr	0.153165	0.0391874
demographics_only	ElasticNet	d_1y_glucose	0.12683	0.19686
demographics_only	ElasticNet	d_1y_hba1c	-0.0236049	0.0283996
demographics_only	ElasticNet	d_1y_homa-ir	0.0350834	0.0463843
demographics_only	ElasticNet	d_1y_insulin	0.109902	0.0893828
demographics_only	ElasticNet	d_gfr	0.115027	0.0317131
demographics_only	ElasticNet	d_glucose	0.125615	0.0795895
demographics_only	ElasticNet	d_hba1c	-0.0130633	0.0218701
demographics_only	ElasticNet	d_homa-ir	0.139845	0.0562498
demographics_only	ElasticNet	d_insulin	0.207187	0.0672829
demographics_only	ElasticNetCV	d_1y_gfr	0.20529	0.0797604
demographics_only	ElasticNetCV	d_1y_glucose	0.148025	0.334754
demographics_only	ElasticNetCV	d_1y_hba1c	0.18735	0.214103
demographics_only	ElasticNetCV	d_1y_homa-ir	0.225486	0.218296
demographics_only	ElasticNetCV	d_1y_insulin	0.187268	0.171652
demographics_only	ElasticNetCV	d_gfr	0.176448	0.050237
demographics_only	ElasticNetCV	d_glucose	0.162943	0.161245
demographics_only	ElasticNetCV	d_hba1c	0.236376	0.0697527
demographics_only	ElasticNetCV	d_homa-ir	0.321978	0.230782
demographics_only	ElasticNetCV	d_insulin	0.307419	0.136249
demographics_only	KNeighborsRegressor	d_1y_gfr	0.0411343	0.116534
demographics_only	KNeighborsRegressor	d_1y_glucose	-0.0212886	0.321051
demographics_only	KNeighborsRegressor	d_1y_hba1c	0.094959	0.19842
demographics_only	KNeighborsRegressor	d_1y_homa-ir	0.0051295	0.246545
demographics_only	KNeighborsRegressor	d_1y_insulin	0.0125347	0.205365
demographics_only	KNeighborsRegressor	d_gfr	0.0473132	0.0648125
demographics_only	KNeighborsRegressor	d_glucose	0.00376212	0.167268
demographics_only	KNeighborsRegressor	d_hba1c	0.0671115	0.111866
demographics_only	KNeighborsRegressor	d_homa-ir	0.14875	0.241496
demographics_only	KNeighborsRegressor	d_insulin	0.204499	0.114324
demographics_only	LassoCV	d_1y_gfr	0.203427	0.0780725
demographics_only	LassoCV	d_1y_glucose	0.142539	0.334712
demographics_only	LassoCV	d_1y_hba1c	0.187365	0.213135
demographics_only	LassoCV	d_1y_homa-ir	0.22918	0.225532
demographics_only	LassoCV	d_1y_insulin	0.193361	0.178187
demographics_only	LassoCV	d_gfr	0.17687	0.0499264
demographics_only	LassoCV	d_glucose	0.162795	0.162058
demographics_only	LassoCV	d_hba1c	0.236563	0.0699824
demographics_only	LassoCV	d_homa-ir	0.32191	0.231931
demographics_only	LassoCV	d_insulin	0.307456	0.13552
demographics_only	LinearSVR	d_1y_gfr	0.190485	0.062485
demographics_only	LinearSVR	d_1y_glucose	0.159936	0.375248
demographics_only	LinearSVR	d_1y_hba1c	0.177734	0.27185
demographics_only	LinearSVR	d_1y_homa-ir	0.233245	0.315304
demographics_only	LinearSVR	d_1y_insulin	0.197215	0.219662
demographics_only	LinearSVR	d_gfr	0.160297	0.0406709
demographics_only	LinearSVR	d_glucose	0.165954	0.167436
demographics_only	LinearSVR	d_hba1c	0.229319	0.0858695
demographics_only	LinearSVR	d_homa-ir	0.313236	0.24292
demographics_only	LinearSVR	d_insulin	0.299731	0.141261
demographics_only	RandomForestRegressor	d_1y_gfr	0.0921695	0.151892
demographics_only	RandomForestRegressor	d_1y_glucose	-0.0805796	0.492776
demographics_only	RandomForestRegressor	d_1y_hba1c	0.0754066	0.289137
demographics_only	RandomForestRegressor	d_1y_homa-ir	-0.101226	0.616916
demographics_only	RandomForestRegressor	d_1y_insulin	0.113228	0.250208
demographics_only	RandomForestRegressor	d_gfr	0.0944973	0.0705942
demographics_only	RandomForestRegressor	d_glucose	0.105332	0.14808
demographics_only	RandomForestRegressor	d_hba1c	0.120701	0.0985612
demographics_only	RandomForestRegressor	d_homa-ir	0.186083	0.292754
demographics_only	RandomForestRegressor	d_insulin	0.223644	0.139686
demographics_only	Ridge	d_1y_gfr	0.205323	0.0810459
demographics_only	Ridge	d_1y_glucose	0.15167	0.343683
demographics_only	Ridge	d_1y_hba1c	0.184547	0.23294
demographics_only	Ridge	d_1y_homa-ir	0.228188	0.227757
demographics_only	Ridge	d_1y_insulin	0.193405	0.187794
demographics_only	Ridge	d_gfr	0.176125	0.0510729
demographics_only	Ridge	d_glucose	0.162802	0.162195
demographics_only	Ridge	d_hba1c	0.237441	0.0711452
demographics_only	Ridge	d_homa-ir	0.321104	0.234618
demographics_only	Ridge	d_insulin	0.306752	0.137757
demographics_only	RidgeCV	d_1y_gfr	0.205387	0.0788116
demographics_only	RidgeCV	d_1y_glucose	0.15121	0.341328
demographics_only	RidgeCV	d_1y_hba1c	0.185943	0.226753
demographics_only	RidgeCV	d_1y_homa-ir	0.227306	0.225844
demographics_only	RidgeCV	d_1y_insulin	0.193341	0.183472
demographics_only	RidgeCV	d_gfr	0.176218	0.05025
demographics_only	RidgeCV	d_glucose	0.163115	0.16025
demographics_only	RidgeCV	d_hba1c	0.23742	0.0705349
demographics_only	RidgeCV	d_homa-ir	0.320465	0.233944
demographics_only	RidgeCV	d_insulin	0.306198	0.136919
demographics_only	SVR	d_1y_gfr	0.178233	0.0623879
demographics_only	SVR	d_1y_glucose	0.0565447	0.0681439
demographics_only	SVR	d_1y_hba1c	0.21021	0.105217
demographics_only	SVR	d_1y_homa-ir	0.200444	0.219282
demographics_only	SVR	d_1y_insulin	0.187484	0.118213
demographics_only	SVR	d_gfr	0.14799	0.0416955
demographics_only	SVR	d_glucose	0.109386	0.0381609
demographics_only	SVR	d_hba1c	0.195303	0.0708639
demographics_only	SVR	d_homa-ir	0.247917	0.130481
demographics_only	SVR	d_insulin	0.255842	0.059016
met	ElasticNet	d_1y_gfr	0.2013	0.0519757
met	ElasticNet	d_1y_glucose	0.155113	0.18501
met	ElasticNet	d_1y_hba1c	-0.0236049	0.0283996
met	ElasticNet	d_1y_homa-ir	0.0350834	0.0463843
met	ElasticNet	d_1y_insulin	0.132432	0.103897
met	ElasticNet	d_gfr	0.136335	0.0276262
met	ElasticNet	d_glucose	0.126252	0.07923
met	ElasticNet	d_hba1c	-0.0130633	0.0218701
met	ElasticNet	d_homa-ir	0.139845	0.0562498
met	ElasticNet	d_insulin	0.215529	0.0639043
met	ElasticNetCV	d_1y_gfr	0.175023	0.139239
met	ElasticNetCV	d_1y_glucose	0.153584	0.207856
met	ElasticNetCV	d_1y_hba1c	0.34416	0.186474
met	ElasticNetCV	d_1y_homa-ir	0.121937	0.195195
met	ElasticNetCV	d_1y_insulin	0.133015	0.152602
met	ElasticNetCV	d_gfr	0.175433	0.0608038
met	ElasticNetCV	d_glucose	0.142684	0.101884
met	ElasticNetCV	d_hba1c	0.360887	0.0538617
met	ElasticNetCV	d_homa-ir	0.283718	0.191316
met	ElasticNetCV	d_insulin	0.246798	0.11943
met	KNeighborsRegressor	d_1y_gfr	-0.0993841	0.0956818
met	KNeighborsRegressor	d_1y_glucose	-0.0272694	0.143124
met	KNeighborsRegressor	d_1y_hba1c	0.112555	0.1171
met	KNeighborsRegressor	d_1y_homa-ir	-0.0094301	0.245952
met	KNeighborsRegressor	d_1y_insulin	-0.0503364	0.233113
met	KNeighborsRegressor	d_gfr	-0.0887936	0.0983017
met	KNeighborsRegressor	d_glucose	-0.0624721	0.0786092
met	KNeighborsRegressor	d_hba1c	0.0727424	0.091755
met	KNeighborsRegressor	d_homa-ir	-0.0541657	0.153383
met	KNeighborsRegressor	d_insulin	-0.0631584	0.119843
met	LassoCV	d_1y_gfr	0.158672	0.168595
met	LassoCV	d_1y_glucose	0.178724	0.278039
met	LassoCV	d_1y_hba1c	0.343347	0.188564
met	LassoCV	d_1y_homa-ir	0.155804	0.194063
met	LassoCV	d_1y_insulin	0.163624	0.173817
met	LassoCV	d_gfr	0.175498	0.0628892
met	LassoCV	d_glucose	0.144578	0.133624
met	LassoCV	d_hba1c	0.368113	0.0522674
met	LassoCV	d_homa-ir	0.293528	0.203691
met	LassoCV	d_insulin	0.274049	0.12812
met	LinearSVR	d_1y_gfr	-5.01727	5.36229
met	LinearSVR	d_1y_glucose	-3.66444	1.83877
met	LinearSVR	d_1y_hba1c	-4.20945	4.18099
met	LinearSVR	d_1y_homa-ir	-7.05366	3.99936
met	LinearSVR	d_1y_insulin	-3.63884	1.67814
met	LinearSVR	d_gfr	-1.08934	0.548172
met	LinearSVR	d_glucose	-1.58642	0.769622
met	LinearSVR	d_hba1c	-1.89728	0.808413
met	LinearSVR	d_homa-ir	-1.46311	0.828514
met	LinearSVR	d_insulin	-1.21143	0.590863
met	RandomForestRegressor	d_1y_gfr	0.201364	0.0778233
met	RandomForestRegressor	d_1y_glucose	0.109773	0.385186
met	RandomForestRegressor	d_1y_hba1c	0.35836	0.196536
met	RandomForestRegressor	d_1y_homa-ir	-0.272527	0.955269
met	RandomForestRegressor	d_1y_insulin	0.12162	0.19196
met	RandomForestRegressor	d_gfr	0.176561	0.0655365
met	RandomForestRegressor	d_glucose	0.175133	0.111067
met	RandomForestRegressor	d_hba1c	0.38634	0.0775505
met	RandomForestRegressor	d_homa-ir	0.226442	0.283977
met	RandomForestRegressor	d_insulin	0.250896	0.0961229
met	Ridge	d_1y_gfr	-4.99585	5.03747
met	Ridge	d_1y_glucose	-3.88569	2.17863
met	Ridge	d_1y_hba1c	-2.70652	2.68531
met	Ridge	d_1y_homa-ir	-5.66119	3.98627
met	Ridge	d_1y_insulin	-4.45299	2.23303
met	Ridge	d_gfr	-1.5714	0.865075
met	Ridge	d_glucose	-1.8423	0.801501
met	Ridge	d_hba1c	-1.00229	0.515765
met	Ridge	d_homa-ir	-1.67417	1.12126
met	Ridge	d_insulin	-1.73699	0.946373
met	RidgeCV	d_1y_gfr	-2.0025	2.53488
met	RidgeCV	d_1y_glucose	-1.51984	0.991915
met	RidgeCV	d_1y_hba1c	-1.03617	1.54435
met	RidgeCV	d_1y_homa-ir	-2.39615	1.96968
met	RidgeCV	d_1y_insulin	-1.79515	0.976575
met	RidgeCV	d_gfr	-0.772041	0.501989
met	RidgeCV	d_glucose	-1.02229	0.655323
met	RidgeCV	d_hba1c	-0.418341	0.386637
met	RidgeCV	d_homa-ir	-0.804849	0.666501
met	RidgeCV	d_insulin	-0.862255	0.571349
met	SVR	d_1y_gfr	0.039739	0.0313585
met	SVR	d_1y_glucose	0.000659989	0.0491327
met	SVR	d_1y_hba1c	0.273835	0.126975
met	SVR	d_1y_homa-ir	0.0758431	0.0573107
met	SVR	d_1y_insulin	0.0428241	0.0362231
met	SVR	d_gfr	0.0562545	0.0254536
met	SVR	d_glucose	0.0180903	0.0147521
met	SVR	d_hba1c	0.261119	0.0548306
met	SVR	d_homa-ir	0.128264	0.0411479
met	SVR	d_insulin	0.0852478	0.0216145
prot	ElasticNet	d_1y_gfr	0.174354	0.0716944
prot	ElasticNet	d_1y_glucose	0.126125	0.184914
prot	ElasticNet	d_1y_hba1c	-0.0236049	0.0283996
prot	ElasticNet	d_1y_homa-ir	0.0350834	0.0463843
prot	ElasticNet	d_1y_insulin	0.128351	0.0941275
prot	ElasticNet	d_gfr	0.11468	0.0358064
prot	ElasticNet	d_glucose	0.128442	0.0793247
prot	ElasticNet	d_hba1c	-0.0130633	0.0218701
prot	ElasticNet	d_homa-ir	0.139845	0.0562498
prot	ElasticNet	d_insulin	0.208876	0.0668681
prot	ElasticNetCV	d_1y_gfr	0.196355	0.107824
prot	ElasticNetCV	d_1y_glucose	0.119976	0.206438
prot	ElasticNetCV	d_1y_hba1c	0.336375	0.223962
prot	ElasticNetCV	d_1y_homa-ir	0.177965	0.152037
prot	ElasticNetCV	d_1y_insulin	0.162414	0.126241
prot	ElasticNetCV	d_gfr	0.173848	0.0643172
prot	ElasticNetCV	d_glucose	0.149642	0.11593
prot	ElasticNetCV	d_hba1c	0.332404	0.0435437
prot	ElasticNetCV	d_homa-ir	0.304074	0.244706
prot	ElasticNetCV	d_insulin	0.307276	0.132716
prot	KNeighborsRegressor	d_1y_gfr	-0.112461	0.132684
prot	KNeighborsRegressor	d_1y_glucose	-0.0838502	0.10632
prot	KNeighborsRegressor	d_1y_hba1c	0.0661874	0.0936164
prot	KNeighborsRegressor	d_1y_homa-ir	-0.0768323	0.104951
prot	KNeighborsRegressor	d_1y_insulin	-0.0961267	0.105551
prot	KNeighborsRegressor	d_gfr	-0.0862767	0.0623532
prot	KNeighborsRegressor	d_glucose	-0.104786	0.142598
prot	KNeighborsRegressor	d_hba1c	0.0570266	0.0725148
prot	KNeighborsRegressor	d_homa-ir	-0.00560109	0.122718
prot	KNeighborsRegressor	d_insulin	-0.0195414	0.117171
prot	LassoCV	d_1y_gfr	0.19823	0.117338
prot	LassoCV	d_1y_glucose	0.136652	0.287575
prot	LassoCV	d_1y_hba1c	0.33874	0.225952
prot	LassoCV	d_1y_homa-ir	0.179188	0.171132
prot	LassoCV	d_1y_insulin	0.184077	0.154699
prot	LassoCV	d_gfr	0.183422	0.0701024
prot	LassoCV	d_glucose	0.163389	0.135702
prot	LassoCV	d_hba1c	0.329642	0.0490029
prot	LassoCV	d_homa-ir	0.324401	0.232849
prot	LassoCV	d_insulin	0.32165	0.135888
prot	LinearSVR	d_1y_gfr	-0.167842	0.237684
prot	LinearSVR	d_1y_glucose	-0.425399	0.541015
prot	LinearSVR	d_1y_hba1c	0.0972059	0.250094
prot	LinearSVR	d_1y_homa-ir	-0.165797	0.416122
prot	LinearSVR	d_1y_insulin	-0.243159	0.272412
prot	LinearSVR	d_gfr	-0.135364	0.120076
prot	LinearSVR	d_glucose	-0.0776542	0.235412
prot	LinearSVR	d_hba1c	0.094709	0.146369
prot	LinearSVR	d_homa-ir	0.158672	0.339023
prot	LinearSVR	d_insulin	0.133651	0.259406
prot	RandomForestRegressor	d_1y_gfr	0.182863	0.0940105
prot	RandomForestRegressor	d_1y_glucose	0.0990655	0.358884
prot	RandomForestRegressor	d_1y_hba1c	0.209014	0.209744
prot	RandomForestRegressor	d_1y_homa-ir	0.101959	0.26324
prot	RandomForestRegressor	d_1y_insulin	0.141785	0.120655
prot	RandomForestRegressor	d_gfr	0.137972	0.0531989
prot	RandomForestRegressor	d_glucose	0.183883	0.132936
prot	RandomForestRegressor	d_hba1c	0.283044	0.074929
prot	RandomForestRegressor	d_homa-ir	0.263262	0.242185
prot	RandomForestRegressor	d_insulin	0.264235	0.124009
prot	Ridge	d_1y_gfr	-0.181403	0.395511
prot	Ridge	d_1y_glucose	-0.542889	0.49853
prot	Ridge	d_1y_hba1c	-0.000124896	0.279483
prot	Ridge	d_1y_homa-ir	-0.700631	0.428458
prot	Ridge	d_1y_insulin	-0.554999	0.312675
prot	Ridge	d_gfr	-0.00414459	0.128348
prot	Ridge	d_glucose	-0.0988883	0.259308
prot	Ridge	d_hba1c	0.175849	0.116468
prot	Ridge	d_homa-ir	0.0662271	0.438163
prot	Ridge	d_insulin	0.0921332	0.301611
prot	RidgeCV	d_1y_gfr	-0.0361667	0.275289
prot	RidgeCV	d_1y_glucose	-0.387773	0.459147
prot	RidgeCV	d_1y_hba1c	0.104038	0.260952
prot	RidgeCV	d_1y_homa-ir	-0.491624	0.344336
prot	RidgeCV	d_1y_insulin	-0.378811	0.262419
prot	RidgeCV	d_gfr	0.0234617	0.11916
prot	RidgeCV	d_glucose	-0.0635146	0.248714
prot	RidgeCV	d_hba1c	0.201712	0.104872
prot	RidgeCV	d_homa-ir	0.0979668	0.417433
prot	RidgeCV	d_insulin	0.12068	0.285475
prot	SVR	d_1y_gfr	0.0552938	0.042803
prot	SVR	d_1y_glucose	-0.00478487	0.0439936
prot	SVR	d_1y_hba1c	0.302985	0.147145
prot	SVR	d_1y_homa-ir	0.0898308	0.0620391
prot	SVR	d_1y_insulin	0.0539255	0.0275625
prot	SVR	d_gfr	0.0348559	0.0291139
prot	SVR	d_glucose	0.0198209	0.0201814
prot	SVR	d_hba1c	0.305067	0.050988
prot	SVR	d_homa-ir	0.145132	0.0651919
prot	SVR	d_insulin	0.0928733	0.0156768
