# Supplementary material for: A framework towards digital twins for type 2 diabetes
Source: Front Digit Health. 2024 Jan 26;6:1336050. doi: 10.3389/fdgth.2024.1336050 (PMC10853398; doi:10.3389/fdgth.2024.1336050)
Supplement: Supplementary Table 3 — An overview of the nodes and edges of the SPOKE knowledge graph. [file Table3.xlsx]

## Sheet: Sheet1
SPOKE node type	Counts		Edge	Node1	Node2	Number_of_Nodes
Anatomy	14939		INCLUDES_OiEC	Organism	EC	4005929
AnatomyCellType	102		INCLUDES_OiPW	Organism	Pathway	2055688
BiologicalProcess (GO)	13103		INTERACTS_PiP	Protein	Protein	1648233
CellType	54		EXPRESSES_AeG	Anatomy	Gene	1586232
CellularComponent (GO)	1704		BINDS_CbP	Compound	Protein	848519
Compound	1967400		EXPRESSES_ACTeG	AnatomyCellType	Gene	709697
Disease	10671		PARTICIPATES_GpBP	Gene	BiologicalProcess	636708
EC (enzyme class?)	6624		DOWNREGULATES_AdG	Anatomy	Gene	494889
Food	897		UPREGULATES_CuG	Compound	Gene	478143
Gene	19996		DOWNREGULATES_CdG	Compound	Gene	472120
MolecularFunction (GO)	3356		PARTOF_PDpP	ProteinDomain	Protein	268750
Nutrient	38		UPREGULATES_KGuG	Gene	Gene	259742
Organism	8244		DOWNREGULATES_KGdG	Gene	Gene	251212
Pathway	2149		CAUSES_CcSE	Compound	SideEffect	119165
PharmacologicClass	534		PARTICIPATES_GpMF	Gene	MolecularFunction	117201
Protein	194579		PARTICIPATES_GpCC	Gene	CellularComponent	96065
ProteinDomain	18258		UPREGULATES_AuG	Anatomy	Gene	85850
ProteinFamily	635		RESEMBLES_DrD	Disease	Disease	62884
Reaction	16385		UPREGULATES_OGuG	Gene	Gene	54958
SARSCov2	27		ASSOCIATES_DaG	Disease	Gene	42310
SideEffect	6061		LOCALIZES_DlA	Disease	Anatomy	39631
Symptom	394		TREATS_CtD	Compound	Disease	38508
			PRODUCES_RpC	Reaction	Compound	37114
total	2286150		CONSUMES_RcC	Reaction	Compound	34624
			ENCODES_GeP	Gene	Protein	32992
			DOWNREGULATES_OGdG	Gene	Gene	31972
			CONTAINS_FcC	Food	Compound	31963
			PRESENTS_DpS	Disease	Symptom	24240
			CONTRAINDICATES_CcD	Compound	Disease	20171
			ISA_AiA	Anatomy	Anatomy	18685
			CONTAINS_AcA	Anatomy	Anatomy	18685
			CATALYZES_ECcR	EC	Reaction	15675
			AFFECTS_CamG	Compound	Gene	14950
			UPREGULATES_GPuG	Gene	Gene	11828
			ISA_DiD	Disease	Disease	10957
			CONTAINS_DcD	Disease	Disease	10957
			INCLUDES_PWiEC	Pathway	EC	9511
			PARTOF_ApA	Anatomy	Anatomy	9233
			CONTAINS_FcN	Food	Nutrient	8145
			CONTAINS_OcO	Organism	Organism	8041
			ISA_OiO	Organism	Organism	8041
			DOWNREGULATES_GPdG	Gene	Gene	7968
			MEMBEROF_PDmPF	ProteinDomain	ProteinFamily	7164
			INCLUDES_PCiC	PharmacologicClass	Compound	2592
			ISA_PiEC	EC	Protein	2416
			CONTAINS_PWcPW	Pathway	Pathway	1418
			ISA_PWiPW	Pathway	Pathway	1418
			CAUSES_OcD	Organism	Disease	571
			INTERACTS_CPiP	SARSCov2	Protein	333
			ISIN_ACTiiCT	AnatomyCellType	CellType	102
			ISIN_ACTiiA	AnatomyCellType	Anatomy	102
			INCREASEDIN_PiD	Protein	Disease	48
			ENCODES_OeP	Organism	SARSCov2	27
			DECREASEDIN_PdD	Protein	Disease	1
					total	14754378
